# Supplementary material for: A Change in the Ion Selectivity of Ligand-Gated Ion Channels Provides a Mechanism to Switch Behavior
Source: PLoS Biol. 2015 Sep 8;13(9):e1002238. doi: 10.1371/journal.pbio.1002238 (PMC4562599; doi:10.1371/journal.pbio.1002238)
Supplement: S1 Data — (XLSX) [file pbio.1002238.s001.xlsx]

## Sheet: Fig1C
	LGC55 ANION ES1 (Standard)											LGC55 ANION ES2 (low Na +)											LGC55 ANION ES3 (low Cl -)
	Exp N1		Exp N2		Exp N3		Exp N4					Exp N1		Exp N2		Exp N3		Exp N4					Exp N1		Exp N2		Exp N3		Exp N4
Membrane Voltage	Peak current (pA)	I norm	Peak current (pA)	I norm	Peak current (pA)	I norm	Peak current (pA)	I norm				Peak current (pA)	I norm	Peak current (pA)	I norm	Peak current (pA)	I norm	Peak current (pA)	I norm				Peak current (pA)	I norm	Peak current (pA)	I norm	Peak current (pA)	I norm	Peak current (pA)	I norm
-60	-56	-0.304348	-124	-0.373494	-49	-0.494949	-155	-0.379902				-89	-0.46114	-103	-0.362676	-79	-0.383495	-142	-0.378667				-218	-0.557545	-278	-0.684729	-113	-0.497797	-130	-0.742857
-40	-4	-0.0217391	-6	-0.0180723	-18	-0.181818	-42	-0.102941				-39	-0.202073	-55	-0.193662	-43	-0.208738	-39	-0.104				-152	-0.388747	-177	-0.435961	-77	-0.339207	-85	-0.485714
-20	8.4	0.0456522	10.1	0.0304217	3	0.030303	8	0.0196078				3	0.015544	3.2	0.0112676	2.31	0.0112136	7	0.0186667				-74	-0.189258	-70	-0.172414	-36	-0.15859	-34	-0.194286
0	52	0.282609	51	0.153614	25	0.252525	35	0.0857843				23	0.119171	50	0.176056	33	0.160194	32	0.0853333				37	0.0946292	35	0.0862069	25	0.110132	28	0.16
20	79	0.429348	125	0.376506	41	0.414141	120	0.294118				88	0.455959	118	0.415493	77	0.373786	110	0.293333				123	0.314578	141	0.347291	84	0.370044	63	0.36
40	121	0.657609	239	0.71988	68	0.686869	306	0.75				123	0.637306	197	0.693662	125	0.606796	282	0.752				251	0.641944	213	0.524631	124	0.546256	118	0.674286
60	184	1	332	1	99	1	408	1				193	1	284	1	206	1	375	1				391	1	406	1	227	1	175	1
	Membrane Voltage	Avg (I Norm)	ST Dev									Membrane Voltage	Avg (Inorm)	ST Dev									Membrane Voltage	Avg (Inorm)	ST Dev
	-60	-0.388173	0.0789763									-60	-0.396494	0.0440058									-60	-0.620732	0.112718
	-40	-0.0811427	0.0777118									-40	-0.177118	0.0491341									-40	-0.412407	0.0628405
	-20	0.0314962	0.010713									-20	0.014173	0.00361811									-20	-0.178637	0.0163125
	0	0.193633	0.0905866									0	0.135189	0.0409779									0	0.112742	0.0330268
	20	0.378528	0.0604984									20	0.384643	0.0695053									20	0.347978	0.0241348
	40	0.703589	0.0400546									40	0.672441	0.0640929									40	0.596779	0.0725837
	60	1	0									60	1	0									60	1	0
	LGC55 CATION ES1 (Standard)											LGC55 CATION ES2 (low Na +)											LGC55 ANION ES3 (low Cl -)
	Exp N1		Exp N2		Exp N3		Exp N4		Exp N5			Exp N1		Exp N2		Exp N3		Exp N4		Exp N5			Exp N1		Exp N2		Exp N3		Exp N4
Membrane Voltage	Peak current (pA)	I norm	Peak current (pA)	I norm	Peak current (pA)	I norm	Peak current (pA)	I norm	Peak current (pA)	I norm		Peak current (pA)	I norm	Peak current (pA)	I norm	Peak current (pA)	I norm	Peak current (pA)	I norm	Peak current (pA)	I norm		Peak current (pA)	I norm	Peak current (pA)	I norm	Peak current (pA)	I norm	Peak current (pA)	I norm
-60	-349	-0.779018	-384	-1	-372	-1	-325	-1	-353.4	-1		-40	-0.122324	-27	-0.089404	-51	-0.142458	-36	-0.113565	-32.67	-0.0845147		-167	-1	-195	-1	-117	-1	-276	-0.779661
-40	-166	-0.370536	-231	-0.601562	-268	-0.72043	-189	-0.581538	-209.24	-0.592077		-14	-0.0428135	-10	-0.0331126	-21	-0.0586592	-11	-0.0347003	-11.8	-0.0305257		-109	-0.652695	-106	-0.54359	-73	-0.623932	-131	-0.370056
-20	-105	-0.234375	-140	-0.364583	-126	-0.33871	-101	-0.310769	-123.48	-0.349406		7	0.0214067	3	0.00993377	9	0.0251397	10	0.0315457	3.45	0.00892488		-45	-0.269461	-65	-0.333333	-28	-0.239316	-83	-0.234463
0	-43	-0.0959821	-36	-0.09375	-25	-0.0672043	-25	-0.0769231	-22.5	-0.0636672		60	0.183486	51	0.168874	72	0.201117	51	0.160883	63.75	0.164916		-10	-0.0598802	-12	-0.0615385	5	0.042735	-34	-0.0960452
20	121	0.270089	109	0.283854	115	0.30914	95	0.292308	117.3	0.331919		115	0.351682	103	0.34106	129	0.360335	108	0.340694	120.51	0.31175		52	0.311377	19	0.0974359	22	0.188034	96	0.271186
40	298	0.665179	237	0.617188	230	0.61828	227	0.698462	227.7	0.644312		239	0.730887	212	0.701987	269	0.751397	263	0.829653	237.44	0.614238		103	0.616766	47	0.241026	49	0.418803	235	0.663842
60	448	1	350	0.911458	340	0.913978	245	0.753846	313	0.885682		327	1	302	1	358	1	317	1	386.56	1		152	0.91018	125	0.641026	97	0.82906	354	1
	Membrane Voltage	Avg (I Norm)	ST Dev									Membrane Voltage	Avg (I Norm)	ST Dev									Membrane Voltage	Avg (I Norm)	ST Dev
	-60	-0.955804	0.0988262									-60	-0.110453	0.0219832									-60	-0.944915	0.110169
	-40	-0.573229	0.126471									-40	-0.0399622	0.0116912									-40	-0.547568	0.127029
	-20	-0.319569	0.0515227									-20	0.0193902	0.00907238									-20	-0.269143	0.0455076
	0	-0.0795054	0.0148595									0	0.175855	0.0176954									0	-0.0436822	0.0599751
	20	0.297462	0.0238989									20	0.341104	0.00942473									20	0.217008	0.0948294
	40	0.648684	0.0342252									40	0.725632	0.0546768									40	0.485109	0.194295
	60	0.892993	0.0889482									60	1	0									60	0.845066	0.152898

## Sheet: Fig2B
Body Lengths in mm- 0mM TA						Body Lengths in mm- 30mM TA
number	Anion (wild type)	Anion (Pmyo-3::LGC-55)	Cation-I (Pmyo-3::CAT-I)	Cation-II (Pmyo-3::CAT-II)		number	Anion (wild type)	Anion (Pmyo-3::LGC-55)	Cation-I (Pmyo-3::CAT-I)	Cation-II (Pmyo-3::CAT-II)
1	1.159	1.031	1.054	1.032		1	1.231	1.194	0.726	0.845
2	1.042	0.947	1.066	1.167		2	1.177	1.157	0.74	0.769
3	1.214	1.083	1.119	1.128		3	1.173	1.197	0.795	0.748
4	1.173	1.015	1.053	1.068		4	1.141	1.204	0.738	0.714
5	1.098	1.037	1.278	1.052		5	1.152	1.234	0.67	0.812
6	1.171	1.04	1.1	1.044		6	1.151	1.216	0.778	0.838
7	1.203	0.942	1.055	0.948		7	1.126	1.248	0.851	0.836
8	1.099	1.045	1.06	1.152		8	1.126	1.176	0.985	0.802
9	1.17	1.034	0.981	1.07		9	1.146	1.074	0.809	0.882
10	1.184	1.01	1.082	1.007		10	1.089	1.088	0.878	0.656
11	1.166	0.95	1.11	1.152		11	1.167	1.165	0.917	0.715
12	1.128	1.045	1.122	1.06		12	1.104	1.033	0.897	0.935
13	1.21	0.97	1.27	1.055		13	1.058	1.217	0.878	0.859
14	1.134	1.108	1.063	0.977		14	1.095	1.252	0.879	0.854
15	1.185	1.036	1.045	1.077		15	1.105	1.151	0.702	0.883
16	1.184	1.074	1.111	0.987		16	1.167	1.086	0.949	0.748
17	1.173	1.022	1.084	1.061		17	1.09	1.203	0.952	0.874
18	1.201	1.046	1.049	1.171		18	1.126	1.16	0.946	0.861
19	1.191	1.043	1.052	1.07		19	1.127	1.068	0.94	0.818
20	1.171	1.022	0.937	1.04		20	1.061	1.12	0.83	0.851
21	1.166	1.078	1.029	1.13		21	1.134	1.172	0.964	0.8
22	1.107	0.984	1.041	1.094		22	1.106	1.112	1.031	0.886
23	1.165	1.062	1.003	1.023		23	1.226	1.056	0.78	0.784
24	1.217	1.088	1.036	1.081		24	1.306	1.18	0.948	0.926
25	1.146	1.089	1.033	1.13		25	1.096	1.146	0.987	1.016
26	1.048	1.151	1.016	1.131		26	1.075	1.016	0.94	0.891
27	1.125	1.084	1.081	1.091		27	1.11	1.037	0.887	0.813
28	1.111	1.153	0.981	1.083		28	1.138	0.996	0.832	0.835
29	1.13	1.037	1.046	1.071		29	1.172	1.128	1.009	0.985
30	1.179	1.148	1.095	1.109		30	1.198	1.133	1.013	0.912
31	1.165	1.071	1.063	1.056		31	1.016	0.998	0.932	0.939
32	1.105	1.086	1.059	1.065		32	1.146	1.042	0.897	0.998
33	1.087		1.13	1.07		33	1.185	1.081	0.855	0.883
34	1.083		1.097			34	1.076	1.155	0.824	0.783
35	1.201		1.089			35	1.195	0.978	0.844	0.921
36	1.146		1.142			36	1.127	1.212	0.909	0.93
37	1.099		1.095			37	1.155	0.976	0.886	0.811
38	1.188		1.114			38	1.267	1.043	0.965	0.886
39	1.033		1.084			39	1.167	1.196	0.957	0.856
40	1.215		1.106			40	1.176	1.124	0.873	0.945
41	1.173		1.143			41	1.192	1.143	0.885	0.868
42	1.094		1.093			42	1.278		0.835	0.86
43	1.211		1.022			43	1.086		0.962	0.872
44	1.116		0.994			44	1.178		0.953	0.94
45	1.208		1.022			45	1.257		0.905	0.757
46	1.17		1.025			46	1.245		0.909	0.782
47	1.118		1.074			47	1.189		0.844	0.9
48	1.157		1.018			48	1.253		0.882	0.861
49	1.146		1.117			49	1.26		0.931	0.865
50	1.199					50	1.084		0.864	0.909
51	1.07					51	1.217		0.991	0.869
52	1.213					52	1.099		0.885	0.812
53	1.186					53	1.205		1	0.861
54	1.142					54	1.235		0.938	0.927
55	1.069					55	1.187		0.944	0.889
56	1.142					56	1.303		0.909
57	1.199					57	1.112		0.898
58	1.166					58	1.099		1.034
59	1.121					59	1.146		0.888
60	1.121					60	1.203
61	1.111					61	1.171
62	1.163					62	1.245
63	1.208					63	1.252
64	1.226					64	1.168
65	1.222					65	1.103
66	1.152					66	1.251
67	1.172					67	1.235
68	1.216					68	1.164
69	1.187					69	1.238
70	1.158					70	1.116
71	1.151					71	1.19
72	1.24					72	1.217
73	1.241					73	1.248
74	1.176					74	1.208
75	1.106					75	1.156
76	1.204					76	1.167
77	1.221					77	1.247
78	1.229					78	1.22
79	1.201					79	1.051
80	1.101					80	1.231
81	1.216					81	1.33
82	1.237					82	1.168
83	1.183					83	1.21
84	1.162					84	1.158
85	1.11					85	1.134
86	1.121					86	1.169
87	1.175					87	1.222
88	1.08					88	1.208
89	1.165					89	1.197
90	1.104					90	1.205
91	1.05					91	1.247
92	1.119					92	1.239
93	1.127					93	1.281
94	1.114					94	1.199
95	1.079					95	1.24
96	1.139					96	1.287
97	1.139					97	1.232
98	1.174					98	1.242
99	1.203					99	1.249
100	1.167					100	1.195
101	1.18					101	1.267
						102	1.135
						103	1.299
	WT	myo-3	myo-3 cation	myo-3 cation 2.0		104	1.282
AVERAGE	1.15566	1.04784	1.07222	1.0743		105	1.277
SEM	0.00483861	0.00957084	0.00873774	0.00924134		106	1.219
						107	1.202
						108	1.233
						109	1.231
						110	1.25
						111	1.187
						112	1.205
						113	1.137
						114	1.164
						115	1.091
						116	1.191
						117	1.159
						118	1.184
						119	1.217
						120	1.175
						121	1.211
						122	1.276
						123	1.189
						124	1.219
						125	1.23
						Average	1.18425	1.12602	0.892373	0.855855
						SEM	0.00563998	0.0121659	0.0105939	0.00968606

## Sheet: Fig5B
Neck Lenghts in mm -0mM TA							Neck Lenghts in mm -30mM TA
	Anion (wild type)	Anion Ex (Plgc-55::LGC-55)	Receptor Df(lgc-55(tm2913))	Cation-I EX (Plgc-55::CAT-I)	Cation-II EX (Plgc-55::CAT-II)			Anion (wild type)	Anion Ex (Plgc-55::LGC-55)	Receptor Df(lgc-55(tm2913))	Cation-I EX (Plgc-55::CAT-I)	Cation-II EX (Plgc-55::CAT-II)
1	0.184	0.186	0.196	0.2	0.18		1	0.21	0.199	0.199	0.166	0.136
2	0.186	0.195	0.198	0.191	0.195		2	0.203	0.194	0.201	0.18	0.165
3	0.181	0.198	0.199	0.203	0.199		3	0.206	0.201	0.188	0.166	0.139
4	0.192	0.196	0.199	0.186	0.181		4	0.199	0.2	0.196	0.175	0.145
5	0.188	0.189	0.196	0.192	0.184		5	0.211	0.2	0.192	0.174	0.14
6	0.185	0.202	0.203	0.204	0.181		6	0.206	0.204	0.197	0.166	0.184
7	0.192	0.171	0.19	0.193	0.19		7	0.198	0.204	0.207	0.189	0.173
8	0.192	0.179	0.198	0.194	0.194		8	0.197	0.203	0.188	0.197	0.156
9	0.192	0.178	0.205	0.206	0.193		9	0.208	0.209	0.202	0.184	0.159
10	0.193	0.185	0.204	0.19	0.192		10	0.203	0.212	0.202	0.178	0.152
11	0.188	0.195	0.198	0.19	0.191		11	0.21	0.211	0.203	0.188	0.161
12	0.206	0.194	0.191	0.198	0.192		12	0.213	0.197	0.209	0.177	0.166
13	0.205	0.176	0.188	0.185	0.197		13	0.197	0.197	0.186	0.174	0.187
14	0.203	0.184	0.192	0.184	0.181		14	0.208	0.193	0.184	0.185	0.175
15	0.192	0.207	0.188	0.177	0.19		15	0.203	0.197	0.181	0.191	0.133
16	0.19	0.183	0.19	0.201	0.202		16	0.202	0.202	0.202	0.196	0.141
17	0.193	0.175	0.202	0.188	0.183		17	0.192	0.197	0.205	0.189	0.147
18	0.196	0.182	0.195	0.205	0.189		18	0.196	0.205	0.201	0.17	0.18
19	0.192	0.188	0.199	0.191	0.2		19	0.204	0.199	0.197	0.181	0.161
20	0.197	0.191	0.204	0.193	0.198		20	0.2	0.198	0.186	0.189	0.165
21	0.193	0.195	0.194	0.199	0.187		21	0.195	0.195	0.205	0.195	0.15
22	0.187	0.204	0.196	0.193	0.204		22	0.2	0.2	0.193	0.173	0.156
23	0.196	0.193	0.199	0.203	0.194		23	0.204	0.206	0.198	0.157	0.169
24	0.193	0.19	0.183	0.194	0.189		24	0.205	0.2	0.196	0.159	0.154
25	0.19	0.192	0.201	0.187	0.204		25	0.206	0.199	0.196	0.16	0.153
26	0.2	0.194	0.184	0.188	0.193		26	0.2	0.197	0.202	0.18	0.159
27	0.2	0.195	0.188	0.183	0.194		27	0.199	0.192	0.201	0.182	0.165
28	0.194	0.189	0.195	0.194	0.201		28	0.2	0.212	0.206	0.172	0.16
29	0.196	0.176	0.198	0.197	0.187		29	0.194	0.2	0.188	0.187	0.167
30	0.183	0.19	0.196	0.187	0.202		30	0.195	0.207	0.208	0.157	0.188
31	0.199	0.201	0.195	0.2	0.191		31	0.205	0.203	0.207	0.173	0.169
32	0.203	0.203	0.201	0.189	0.187		32	0.198	0.2	0.199	0.175	0.166
33	0.19	0.197	0.19	0.196	0.199		33	0.202	0.197	0.187	0.191	0.162
34	0.201	0.187	0.199	0.181	0.186		34	0.204	0.19	0.204	0.158	0.179
35	0.191	0.195	0.184	0.187	0.203		35	0.199	0.199	0.206	0.193	0.167
36	0.202	0.192	0.199	0.18	0.19		36	0.201	0.196	0.205	0.141	0.174
37	0.183	0.197	0.19	0.188	0.192		37	0.204	0.197	0.205	0.174	0.17
38		0.194	0.2	0.193	0.186		38	0.201	0.211	0.194	0.163	0.183
39			0.19		0.198		39	0.204	0.198	0.205	0.176	0.183
40					0.195		40	0.21	0.196	0.202	0.186	0.154
41					0.196		41	0.199	0.21	0.185	0.167	0.181
42					0.194		42	0.202	0.2	0.184	0.189	0.178
43					0.19		43	0.206	0.206	0.195	0.184	0.166
44					0.185		44	0.205	0.204	0.201	0.187	0.173
45							45	0.196	0.194	0.193	0.191	0.17
							46	0.206	0.205	0.199	0.174	0.176
							47	0.199	0.2	0.186	0.19	0.159
							48	0.208	0.201	0.187	0.174	0.164
							49	0.201	0.194	0.202	0.165	0.173
							50	0.201	0.201	0.196
							51	0.21	0.205	0.202
							52	0.213	0.2	0.187
							53	0.21	0.201	0.204
							54	0.209	0.199	0.192
							55	0.205	0.196	0.204
							56	0.21	0.194	0.207
							57	0.201	0.21	0.187
							58	0.212	0.21	0.202
							59	0.203	0.204	0.206
							60	0.217	0.201	0.208
							61	0.206	0.205	0.185
							62	0.203	0.198	0.2
							63	0.201	0.206	0.204
							64	0.208	0.202	0.2
							65	0.202	0.21	0.2
							66	0.212	0.206	0.205
							67	0.203	0.205	0.203
							68	0.203	0.198	0.206
							69		0.194	0.196
							70		0.202
							71		0.205
							72		0.198
							73		0.205
							74		0.199
							75		0.201
Average	0.193189	0.190474	0.195308	0.192368	0.192419		Average	0.203574	0.201147	0.197957	0.177306	0.163939
SEM	0.00105966	0.00139789	0.000932364	0.00118034	0.0010062		SEM	0.000628318	0.000684562	0.000910635	0.00176493	0.00195428

## Sheet: Fig5C
Immobilization on 30 mm TA
Anion (wild type)
Assay #	1	2	3	4	5	6	7	8	9	AVERAGE	SEM
0 min	0	0	0	0	0	0	0	0	0	0	0
1 min	30	20	60	10	10	17	20	42	60	29.8889	6.5753
2 min	70	70	80	60	60	58	60	58	70	65.1111	2.56279
3 min	90	100	100	80	90	75	90	83	90	88.6667	2.78388
4 min	100	100	100	100	100	92	90	92	100	97.1111	1.45721
5 min	90	100	100	100	100	92	100	100	100	98	1.33333
6 min	100	100	100	100	100	92	100	100	100	99.1111	0.888889
7 min	100	100	100	90	100	100	100	100	100	98.8889	1.11111
8 min	100	100	100	100	100	100	100	100	100	100	0
9 min	100	100	100	100	100	100	100	100	100	100	0
10 min	100	100	100	100	100	100	100	100	100	100	0
11 min	100	100	100	100	100	100	100	100	100	100	0
12 min	100	100	100	100	100	100	100	100	100	100	0
13 min	100	100	100	100	100	100	100	100	100	100	0
14 min	100	100	100	100	100	100	100	100	100	100	0
15 min	100	100	100	100	100	100	100	100	100	100	0
16 min	100	100	100	100	100	100	100	100	100	100	0
17 min	100	100	100	100	100	100	100	100	100	100	0
18 min	100	100	100	100	100	100	100	100	100	100	0
19 min	100	100	100	100	100	100	100	100	100	100	0
20 min	100	100	100	100	100	100	100	100	100	100	0
Receptor Df(lgc-55(tm2913))
Assay #	1	2	3	4	5	6	7	8		AVERAGE	SEM
0 min	0	0	0	0	0	0	0	0		0	0
1 min	40	10	40	0	0	0	0	10		12.5	6.1962
2 min	70	70	60	30	20	20	17	50		42.125	8.1206
3 min	70	90	70	30	40	50	17	70		54.625	8.67866
4 min	90	90	90	50	70	70	42	90		74	6.88684
5 min	90	100	100	90	90	90	67	90		89.625	3.60524
6 min	100	100	100	100	90	100	83	100		96.625	2.30634
7 min	100	100	100	90	100	100	92	100		97.75	1.48504
8 min	100	100	100	100	100	100	92	100		99	1
9 min	100	100	100	100	100	100	100	100		100	0
10 min	100	100	100	100	100	100	100	100		100	0
11 min	100	100	100	100	100	100	100	100		100	0
12 min	100	100	100	100	100	100	100	100		100	0
13 min	100	100	100	100	100	100	100	100		100	0
14 min	100	100	100	100	100	100	100	100		100	0
15 min	100	100	100	100	100	100	100	100		100	0
16 min	100	100	100	100	100	100	100	100		100	0
17 min	100	100	100	100	100	100	100	100		100	0
18 min	100	100	100	100	100	100	100	100		100	0
19 min	100	100	100	100	100	100	100	100		100	0
20 min	100	100	100	100	100	100	100	100		100	0
Anion Ex (Plgc-55::LGC-55)
Assay #	1	2	3	4						Average	SEM
0 min	0	0	0	0						0	0
1 min	0	16.6667	0	0						4.16667	4.16667
2 min	90	83.3333	66.6667	17						64.25	16.4966
3 min	80	100	66.6667	67						78.4167	7.83555
4 min	80	100	88.8889	83						87.9722	4.41387
5 min	80	100	88.8889	83						87.9722	4.41387
6 min	90	100	88.8889	100						94.7222	3.05556
7 min	90	100	100	92						95.5	2.62996
8 min	90	100	100	100						97.5	2.5
9 min	100	100	100	100						100	0
10 min	100	100	100	100						100	0
11 min	100	100	100	100						100	0
12 min	100	100	100	100						100	0
13 min	100	100	100	100						100	0
14 min	100	100	100	100						100	0
15 min	100	100	100	100						100	0
16 min	100	100	100	100						100	0
17 min	100	100	100	100						100	0
18 min	100	100	100	100						100	0
19 min	100	100	100	100						100	0
20 min	100	100	100	100						100	0
Cation-I EX (Plgc-55::CAT-I)
Assay #	1	2	3	4	5	6	7	8	9	10		Average	SEM
0 min	0	0	0	0	0	0	0	0	0	0	0	0	0
1 min	30	10	11.1111	20	0	0	0	0	0	25	0	8.73737	3.44924
2 min	30	10	11.1111	20	0	20	10	8	20	42	10	16.4646	3.52849
3 min	60	30	66.6667	30	40	33	10	17	20	50	20	34.2424	5.49749
4 min	80	50	88.8889	50	40	33	20	25	30	58	30	45.899	6.7456
5 min	90	50	88.8889	70	50	47	50	42	30	92	30	58.1717	7.01608
6 min	90	80	88.8889	70	70	53	50	42	50	92	60	67.8081	5.44471
7 min	80	90	88.8889	70	80	60	60	58	50	92	70	72.6263	4.37858
8 min	100	90	100	90	80	73	60	58	50	92	80	79.3636	5.19838
9 min	100	90	100	80	90	73	60	75	70	100	90	84.3636	4.11709
10 min	100	100	100	80	90	87	80	75	70	100	90	88.3636	3.30914
11 min	90	100	100	90	100	93	80	75	90	100	90	91.6364	2.5308
12 min	90	100	100	80	100	93	90	83	90	100	90	92.3636	2.12463
13 min	90	100	100	90	100	93	90	92	90	100	80	93.1818	1.91082
14 min	100	100	100	100	100	93	100	92	90	100	90	96.8182	1.3539
15 min	100	100	100	100	90	93	100	92	100	100	80	95.9091	1.97463
16 min	100	100	100	90	90	100	100	100	100	100	90	97.2727	1.40836
17 min	100	100	100	100	100	93	100	100	100	100	90	98.4545	1.05627
18 min	100	100	100	100	100	100	100	100	100	100	90	99.0909	0.909091
19 min	100	100	100	100	100	100	100	100	90	100	90	98.1818	1.21967
20 min	100	100	100	100	90	100	100	100	100	100	100	99.0909	0.909091
Cation-II EX (Plgc-55::CAT-II)
Assay #	1	2	3	4	5	6	7	8	9	10	11	Average	SEM
0 min	0	0	0	0	0	0	0	0	0	0	0	0	0
1 min	11.1111	10	0	0	0	10	9	0	0	0	0	3.64646	1.53206
2 min	33.3333	10	0	0	10	10	9	12	8	18	11	11.0303	2.70818
3 min	22.2222	40	0	0	10	20	18	12	0	27	11	14.5657	3.78764
4 min	33.3333	80	14.2857	27.2727	20	30	36	25	8	27	22	29.3538	5.62373
5 min	33.3333	80	14.2857	36.3636	30	40	36	12	17	27	22	31.6348	5.61746
6 min	55.5556	90	28.5714	27.2727	20	40	27	12	25	27	33	35.0363	6.43821
7 min	55.5556	90	14.2857	36.3636	30	40	27	25	33	54	55	41.8368	6.28368
8 min	44.4444	100	14.2857	36.3636	30	50	27	25	33	45	33	39.8267	6.74932
9 min	66.6667	100	28.5714	36.3636	30	60	27	37	42	54	33	46.782	6.65787
10 min	66.6667	90	28.5714	45.4545	60	60	36	37	42	54	44	51.2448	5.24108
11 min	77.7778	100	57.1429	45.4545	60	70	54	75	50	64	33	62.3977	5.45939
12 min	77.7778	100	57.1429	45.4545	60	70	54	75	58	64	67	66.2159	4.41152
13 min	77.7778	100	57.1429	63.6364	60	70	63	62	58	64	67	67.5052	3.69254
14 min	77.7778	100	71.4286	63.6364	60	70	72	87	67	73	67	73.5312	3.41903
15 min	66.6667	100	85.7143	72.7273	80	80	81	75	83	64	78	78.7371	2.92447
16 min	66.6667	100	85.7143	90.9091	90	100	81	75	83	64	78	83.1173	3.58982
17 min	88.8889	100	85.7143	90.9091	80	100	91	75	83	73	78	85.9557	2.77735
18 min	88.8889	100	85.7143	100	90	100	91	87	83	81	67	88.5094	2.96059
19 min	88.8889	100	71.4286	100	90	90	91	87	83	73	78	86.5743	2.87472
20 min	88.8889	100	100	100	90	90	100	100	92	91	89	94.6263	1.57194

## Sheet: Fig5D
Longest Backward Run 30mM TA							Longest Forward Run 0 mM TA
	Anion (wild type)	Anion Ex (Plgc-55::LGC-55)	Receptor Df(lgc-55(tm2913))	Cation-I EX (Plgc-55::CAT-I)	Cation-II EX (Plgc-55::CAT-II)			Anion (wild type)	Anion Ex (Plgc-55::LGC-55)	Receptor Df(lgc-55(tm2913))	Cation-I EX (Plgc-55::CAT-I)	Cation-II EX (Plgc-55::CAT-II)
1	10	35	7	3	0		1	0	0	6	12	130
2	21	9	2	0	1		2	15	5	9	80	109
3	13	57	1	0	1		3	4	0	4	51	106
4	17	24	6	0	2		4	11	29	7	69	83
5	7	18	2	1	2		5	4	4	5	5	153
6	10	37	1	0	1		6	8	2	3	135	91
7	23	24	3	0	0		7	3	5	6	97	114
8	4	53	1	0	1		8	6	4	13	45	110
9	13	42	4	1	0		9	11	0	4	65	128
10	6	37	3	1	0		10	26	3	10	61	64
11	15	45	9	1	0		11	6	7	6	58	70
12	5	64	11	0	0		12	20	3	12	10	200
13	17	55	6	4	1		13	0	15	12	33	63
14	18	58	9	2	1		14	5	0	6	31	67
15	50	26	11	4	0		15	9	1	8	19	130
16	39	45	2	1	0		16	28	9	19	16	35
17	20	18	1	1	1		17	16	11	16	35	47
18	7	40	7	1	0		18	4	1	19		37
19	6	37	4	2	1		19	14	0	18		23
20	2	20	12	0	1		20	7	2	6		60
21	73	6	12	13	0		21	6	10	4		40
22	2	42	12	1	0		22	4		4		13
23	46	23	24	3	1		23	1		12		20
24	38	36	2	2	0		24	3		8		68
25	61	9	10	4	0		25	0		7
26	4	22	16	1	1		26	0		19
27	6	41	7	1	1		27	7		7
28	3	40	3	3	0		28	4		4
29	21	16	7		1		29	3		13
30	21		11		0		30	2
31	3		1		5
32	3		12		1
33	4		6		3
34	9		1		1
35	3				1
36	16				2		Average	7.56667	5.28571	9.2069	48.3529	81.7083
37	3				2		SEM	1.3345	1.49625	0.944754	8.38983	9.51019
38	11				10
39	6				1
40	5
41
42
43
44
Average	16.025	33.7586	6.64706	1.78571	1.10256
SEM	2.67071	2.91997	0.903432	0.483476	0.284068

## Sheet: Fig6B
Neck Lengths in mm- Before/After Mechanical Stimuilation
Anion (wild type)					Receptor Df(lgc-55(tm2913))					Cation-I EX (Plgc-55::CAT-I)					Cation-II EX (Plgc-55::CAT-II)
	before touch	after touch	difference			before touch	after touch	difference			before touch	after touch	difference			before touch	after touch	difference
1	0.143	0.157	0.014		1	0.156	0.157	0.001		1	0.16	0.119	-0.041		1	0.159	0.137	-0.022
2	0.158	0.158	0		2	0.161	0.16	-0.001		2	0.154	0.14	-0.014		2	0.153	0.129	-0.024
3	0.137	0.158	0.021		3	0.172	0.169	-0.003		3	0.151	0.136	-0.015		3	0.147	0.13	-0.017
4	0.16	0.163	0.003		4	0.158	0.157	-0.001		4	0.158	0.146	-0.012		4	0.148	0.127	-0.021
5	0.143	0.153	0.01		5	0.157	0.162	0.005		5	0.156	0.129	-0.027		5	0.147	0.141	-0.006
6	0.152	0.159	0.007		6	0.156	0.161	0.005		6	0.156	0.129	-0.027		6	0.152	0.133	-0.019
7	0.163	0.164	0.001		7	0.161	0.16	-0.001		7	0.151	0.152	0.001		7	0.147	0.132	-0.015
8	0.152	0.161	0.009		8	0.162	0.165	0.003		8	0.15	0.134	-0.016		8	0.157	0.14	-0.017
9	0.148	0.154	0.006		9	0.152	0.152	0		9	0.159	0.143	-0.016		9	0.161	0.148	-0.013
10	0.155	0.157	0.002		10	0.162	0.162	0		10	0.154	0.137	-0.017		10	0.157	0.142	-0.015
11	0.151	0.158	0.007		11	0.163	0.163	0		11	0.158	0.141	-0.017		11	0.155	0.143	-0.012
12	0.157	0.158	0.001		12	0.162	0.162	0		12	0.153	0.148	-0.005		12	0.155	0.149	-0.006
13	0.148	0.16	0.012		13	0.162	0.16	-0.002		13	0.155	0.14	-0.015		13	0.152	0.149	-0.003
14	0.154	0.159	0.005		14	0.164	0.162	-0.002		14	0.15	0.146	-0.004		14	0.151	0.147	-0.004
15	0.151	0.153	0.002		15	0.156	0.157	0.001		15	0.154	0.14	-0.014		15	0.157	0.148	-0.009
16	0.155	0.161	0.006		16	0.158	0.159	0.001		16	0.15	0.147	-0.003		16	0.16	0.137	-0.023
17	0.145	0.147	0.002		17	0.157	0.154	-0.003		17	0.149	0.137	-0.012		17	0.156	0.137	-0.019
18	0.152	0.16	0.008		18	0.159	0.158	-0.001		18	0.149	0.138	-0.011		18	0.16	0.135	-0.025
19	0.153	0.156	0.003		19	0.155	0.159	0.004		19	0.148	0.148	0		19	0.155	0.139	-0.016
20	0.158	0.164	0.006		20	0.155	0.158	0.003		20	0.158	0.147	-0.011		20	0.161	0.16	-0.001
21	0.145	0.165	0.02		21	0.163	0.163	0		21	0.152	0.144	-0.008		21	0.157	0.147	-0.01
22	0.149	0.157	0.008							22	0.156	0.145	-0.011		22	0.156	0.146	-0.01
23	0.149	0.166	0.017							23	0.154	0.143	-0.011		23	0.15	0.139	-0.011
24	0.158	0.159	0.001							24	0.158	0.149	-0.009		24	0.153	0.142	-0.011
25	0.16	0.164	0.004							25	0.156	0.144	-0.012		25	0.166	0.153	-0.013
26	0.156	0.159	0.003							26	0.152	0.144	-0.008		26	0.155	0.139	-0.016
27	0.157	0.158	0.001							27	0.15	0.136	-0.014
28	0.157	0.158	0.001							28	0.155	0.137	-0.018
29	0.151	0.159	0.008							29	0.159	0.16	0.001
30	0.158	0.157	-0.001							30	0.146	0.143	-0.003
31	0.144	0.148	0.004							31	0.155	0.151	-0.004
32	0.156	0.158	0.002							32	0.147	0.143	-0.004
33	0.152	0.156	0.004
34	0.157	0.16	0.003
35	0.157	0.156	-0.001
36	0.152	0.154	0.002
38	0.155	0.16	0.005
39	0.158	0.161	0.003
Average	0.152789	0.158289	0.0055		Average	0.159571	0.16	0.000428571		Average	0.153531	0.14175	-0.0117813		Average	0.154885	0.141115	-0.0137692
SEM	0.000922423	0.000658577	0.000872163		SEM	0.000952619	0.000813575	0.000519026		SEM	0.000674992	0.00136118	0.00154485		SEM	0.000948403	0.00153756	0.00129533

## Sheet: Fig6C
# backward body bends in response to touch
	Anion (wild type)	Anion Ex (Plgc-55::LGC-55)	Receptor Df(lgc-55(tm2913))	Cation-I EX (Plgc-55::CAT-I)	Cation-II EX (Plgc-55::CAT-II)
1	4	3	2	1	2
2	1	4	5	3	3
3	2	4	2	1	2
4	2	3	5	0	0
5	4	1	1	2	2
6	5	2	4	1	0
7	2	3	1	2	0
8	1	2	1	3	1
9	6	8	4	4	1
10	3	3	3	3	3
11	5	3	4	0	4
12	4	5	2	2	1
13	5	3	2	2	1
14	1	7	1	1	2
15	3	2	1	3	1
16	4	2	0	4	3
17	5	3	1	2	1
18	3	8	3	1	6
19	4	3	3	1	1
20	9	1	2	2	2
21	4	7	8	1	1
22	1	1	2	1	2
23	9	2	3	2	1
24	7	4	2	3	1
25	3	4	5	3	0
26	7	7	6	2	1
27	2	8	4	3	2
28	1	4	7	1	1
29	1	1	1	1	2
30	4	1	5	1	0
31	1	4	2	1	3
32	5	2	0	1	0
33	3	7	1	1	1
34	3	2	3	3	0
35	1	2	1	0	0
36	4	2	2	0	1
37	1	9	1	1	1
38	2	4	3	1	0
39	5	6	2	2	1
40	3	3	3	3	2
41	4	7	2	2	1
42	3	3	2	1	0
43	3	6	1	3	1
44	5	11	3	2	1
45	2	4	3	2	3
46	1	4	5	3	1
47	3	5	1	1	1
48	0	3	3	5	0
49	5	5	0	1	1
50	1	7	3	1	2
51	3	2	2	0	0
52	3	2	2	4	1
53	2	5	1	1	1
54	1	3	0	0	2
55	4	1	2	2	3
56	4	1	2	1	1
57	5	5	3	2	1
58	5	4	4	3	1
59	3	1	5	1	1
60	3	6	1	1	1
61	3	5	3	3	1
62	1	3	1	0	1
63	4	10	1	1	0
64	3	5	2	1	1
65	4	7	1	1	2
66	1	3	1	2	1
67	4	3	1	1	3
68	6	1	1	0	2
69	2	2	3	1	0
70	3	4	3	0	1
71	5	2	1	2	1
72	3	2	3	1	2
73	1	3	6	2	0
74	5	5	3	0	1
75	2	5	2	1	1
76	1	4	5	1	0
77	2	6	3	2	1
78	6	4	3	1	1
79	5	1	1	1	1
80	3	5	2	2	2
81	2	1	3	0	0
82	3	5	2	1	1
83	5	8	2	1	1
84	4	4	1	1	0
85	4	6	1	1	1
86	4	2	2	1	0
87	5	10	2	2	1
88	2	8	4	1	1
89	3	2	2	1	1
90	3	2	0	1	1
91	1	4	5	2	2
92	1	1	1	3	2
93	3	3	2	2	1
94	2	3	2	1	1
95	4	4	4	0	0
96	2		2	0	1
97	3		2	3	1
98	4		5	1	2
99	4		2	5	3
100	1		2	2	1
Average	3.1375	3.97895	2.45	1.57	1.22
SEM	0.175303	0.239904	0.157874	0.111242	0.100081

## Sheet: Fig6D
Neck Lengths in mm - in response to blue light
w/retinal
Anion (wild type; tdc-1::ChR2)				TA Deficient (tdc-1(n3420); tdc-1::ChR2)				Receptor Deficient (lgc-55(tm2913); tdc-1::ChR2)				CAT-II Ex (lgc-55(tm2913); Plgc-55::CAT-II; tdc-1::ChR2)				TA Df; CAT-II Ex (tdc-1 (n3420); lgc-55(tm2913); Plgc-55::CAT-II; tdc-1::ChR2
	before light	after light			before light	after light			before light	after light			before light	after light			before light	after light
1	0.197	0.198		1	0.201	0.195		1	0.2	0.187		1	0.199	0.18		1	0.184	0.186
2	0.183	0.204		2	0.197	0.195		2	0.201	0.193		2	0.194	0.171		2	0.194	0.194
3	0.202	0.2		3	0.197	0.189		3	0.205	0.195		3	0.209	0.179		3	0.189	0.185
4	0.191	0.194		4	0.199	0.206		4	0.194	0.19		4	0.192	0.16		4	0.19	0.182
5	0.198	0.2		5	0.191	0.2		5	0.198	0.199		5	0.186	0.176		5	0.181	0.186
6	0.189	0.197		6	0.198	0.195		6	0.207	0.202		6	0.19	0.181		6	0.196	0.194
7	0.191	0.2		7	0.198	0.188		7	0.192	0.199		7	0.203	0.177		7	0.196	0.198
8	0.187	0.197		8	0.197	0.205		8	0.196	0.19		8	0.212	0.173		8	0.179	0.18
9	0.189	0.21		9	0.191	0.193		9	0.195	0.199		9	0.196	0.18		9	0.18	0.178
10	0.186	0.185		10	0.195	0.181		10	0.198	0.184		10	0.209	0.184		10	0.189	0.193
11	0.174	0.19		11	0.196	0.19		11	0.205	0.184		11	0.21	0.184		11	0.181	0.174
12	0.194	0.2		12	0.188	0.186		12	0.187	0.2		12	0.19	0.162		12	0.182	0.188
13	0.189	0.195		13	0.182	0.194		13	0.171	0.164		13	0.205	0.194		13	0.174	0.167
14	0.186	0.188		14	0.194	0.189		14	0.208	0.192		14	0.18	0.15		14	0.192	0.19
15	0.195	0.197		15	0.185	0.182		15	0.196	0.201		15	0.197	0.162		15	0.201	0.201
16	0.188	0.192		16	0.197	0.192		16	0.187	0.192		16	0.188	0.175		16	0.192	0.189
17	0.192	0.193		17	0.198	0.197		17	0.2	0.198		17	0.193	0.181		17
18	0.187	0.191		18	0.187	0.185		18	0.191	0.194		18	0.201	0.166		18
19	0.193	0.198		19	0.187	0.184		19	0.191	0.192		19	0.202	0.18
20	0.182	0.189		20	0.179	0.183		20	0.196	0.195		20	0.204	0.166
21	0.181	0.198		21	0.19	0.188		21	0.179	0.18
22	0.187	0.191		22	0.176	0.175		22	0.186	0.185
23	0.181	0.186		23	0.164	0.164		23	0.199	0.197
24	0.189	0.194		24	0.2	0.194		24	0.201	0.2
25	0.194	0.202		25	0.186	0.186		25	0.179	0.173
26	0.193	0.198						26	0.176	0.172
27	0.19	0.192						27	0.178	0.175
28	0.186	0.2
Average	0.189071	0.195679		Average	0.19092	0.18944		Average	0.193185	0.190074		Average	0.198	0.17405		Average	0.1875	0.186562
SEM	0.00110785	0.00106787		SEM	0.00176439	0.00179822		SEM	0.00191414	0.00193478		SEM	0.00198415	0.00231866		SEM	0.00189077	0.00222854

## Sheet: S1B_Fig
WT 145mM NaCl													cation II 145mM NaCl												wt (anion)				cation II
Voltage	current 1	Norm 1	Current 2	Norm 2	Current 3	Norm 3		Prom norm	Desv est				Voltage	current 1	Norm 1	Current 2	Norm 2	Current 3	Norm 3		Prom norm	Desv est			Clo activity	D rev	Desv est		Clo activity	D rev	Desv est
-40	-119.559	-1	-167.371	-1	-117.168	-0.999997		-0.999999	1.99763e-06				-40	-105.822	-0.499179	-121.695	-0.4824	-124.129	-0.4824		-0.487993	0.00968744			136.07	-0.00170233	3.2112e-05		136.07	0.0143551	0.00021881
-20	-56.7528	-0.474685	-90.8045	-0.542534	-59.0229	-0.503746		-0.506989	0.0340404				-20	-57.2111	-0.269874	-71.5139	-0.283481	-77.9501	-0.302935		-0.28543	0.0166168			64.56	12.9571	0.00237649		64.56	-8.5423	0.0927719
0	3.18777	0.0266627	4.36479	0.0260785	2.67772	0.0228537		0.0251983	0.00205141				0	-2.1116	-0.00996075	-2.15383	-0.00853778	-2.08922	-0.00811927		-0.0088726	0.000965319			31.22	27.1385	1.17626		31.22	-21.771	1.52218
20	36.2011	0.302789	43.4413	0.259551	21.7207	0.18538		0.24924	0.0593796				20	87.881	0.414548	101.906	0.403953	120.915	0.46991		0.42947	0.0354198
40	51.7223	0.43261	56.8945	0.339931	39.8262	0.339907		0.370816	0.0535153				40	211.992	1	252.271	1	257.316	1		1	0
WT 72.5mM NaCl													cation II 72.5mM NaCl
Voltage	Current 1 pa	Norm 1	Current 2 pa	Norm 2	Current 3 pa	Norm 3		prom norm	desv est				Voltage	current 1	Norm 1	Current 2	Norm 2	Current 3	Norm 3		Prom norm	Desv est
-40	-137.812	-1	-124.031	-1	-142.636	-1		-1	0				-40	-75.5548	-0.307964	-69.6883	-0.35956	-89.9102	-0.313229		-0.326918	0.0283912
-20	-73.3422	-0.532189	-62.3409	-0.502623	-74.1856	-0.520106		-0.518306	0.014865				-20	-27.2278	-0.110982	-23.1436	-0.119411	-29.6783	-0.103393		-0.111262	0.00801241
0	-29.1476	-0.211502	-27.6902	-0.223252	-31.013	-0.217428		-0.217394	0.00587514				0	30.9664	0.12622	27.5601	0.142198	34.992	0.121905		0.130108	0.0106902
20	13.9912	0.101524	13.2916	0.107164	14.2221	0.099709		0.102799	0.00388759				20	136.253	0.555372	111.152	0.573494	143.09	0.498496		0.542454	0.0391321
40	33.8812	0.245851	32.1871	0.259509	37.0152	0.259509		0.254956	0.00788566				40	245.336	1	193.816	1	287.043	1		1	0
WT 36.75mM NaCl													cation II 36.75mM NaCl
Voltage	Current 1 pa	Norm 1	Current 2 pa	Norm 2	Current 3 pa	Norm 3		prom norm	desv est				Voltage	current 1	Norm 1	Current 2	Norm 2	Current 3	Norm 3		Prom norm	Desv est
-40	-161.586	-1	-226.22	-1	-203.598	-1		-1	0				-40	-54.3365	-0.183343	-44.0704	-0.170084	-60.2401	-0.198829		-0.184085	0.014387
-20	-91.5541	-0.566597	-125.429	-0.554455	-119.158	-0.585258		-0.56877	0.0155161				-20	2.3666	0.00798541	2.03553	0.00785585	2.31927	0.00765499		0.00783208	0.000166484
0	-46.2555	-0.286259	-67.9956	-0.300572	-57.7962	-0.283874		-0.290235	0.00903134				0	83.25	0.280903	91.6078	0.353547	102.397	0.337974		0.324141	0.0382466
20	-9.3	-0.0575545	-13.95	-0.0616655	-11.8575	-0.0582397		-0.0591532	0.00220252				20	191.256	0.645337	165.252	0.637765	202.543	0.668517		0.650539	0.0160225
40	15.9022	0.0984132	19.0826	0.0843542	15.2661	0.0749815		0.0859163	0.0117937				40	296.366	1	259.111	1	302.975	1		1	0

## Sheet: S1C_Fig
WT aclo=136.07						Cation II aclo=136.07
E Revcurrent 1	E revCurrent 2	E rev Current 3	Avg Erev	st dev		E Revcurrent 1	E revCurrent 2	E rev Current 3	Avg Erev	st dev
-0.00166829	-0.00172787	-0.00171936	-0.00170517	3.22247e-05		0.014391	0.0143565	0.0143149	0.0143542	3.80974e-05
WT aclo=64.56						Cation II aclo=64.56
E Revcurrent 1	E revCurrent 2	E rev Current 3	Avg Erev	st dev		E Revcurrent 1	E revCurrent 2	E rev Current 3	Avg Erev	st dev
12.983	13.0867	12.8016	12.9571	0.144284		-8.55938	-8.62772	-8.43979	-8.5423	0.095123
WT aclo=31.22						Cation II aclo=31.22
E Revcurrent 1	E revCurrent 2	E rev Current 3	Avg Erev	st dev		E Revcurrent 1	E revCurrent 2	E rev Current 3	Avg Erev	st dev
28.7668	26.8671	25.7816	27.1385	1.51101		-23.295	-21.9887	-20.0293	-21.771	1.64367
	wt (anion)							cation II
	Clo activity	Avg Erev	St dev					Clo activity	Avg Erev	St dev
	136.07	-0.00170517	3.22247e-05					136.07	0.0143551	3.80974e-05
	64.56	12.9571	0.144284					64.56	-8.5423	0.095123
	31.22	27.1385	1.51101					31.22	-21.771	1.64367

[truncated: 5 more sheets: S2B_Fig, S3D_Fig, S4_Fig, S5A_Fig, S5B_Fig]
